# Supplementary material for: Fabrication and Characterization of Immature Porcine Cartilage-Derived Cell Biomembranes
Source: J Funct Biomater. 2025 Mar 5;16(3):92. doi: 10.3390/jfb16030092 (PMC11943366; doi:10.3390/jfb16030092)
Supplement: Supplementary file 1 [file jfb-16-00092-s001.zip]

Archive with 1 entries (1 files):
- jfb-3471484-supplementary.pdf
